# Supplementary material for: Geographic remoteness, area-level socioeconomic disadvantage and inequalities in colorectal cancer survival in Queensland: a multilevel analysis
Source: BMC Cancer. 2013 Oct 24;13:493. doi: 10.1186/1471-2407-13-493 (PMC3871027; doi:10.1186/1471-2407-13-493)
Supplement: Additional file 1 — Parameter estimates from Cox and logistic regression models for colorectal cancer patients aged 20–84 in Queensland, 1997–2007. [file 1471-2407-13-493-S1.xlsx]

## Sheet: Table 1
	All-cause survival				Colorectal cancer-specific survival
	Cox1		Logistic2		Cox1		Logistic2
sub group	exp(b) (95% CI)3	p	exp(b) (95% CrI)3	p	exp(b) (95% CI)3	p	exp(b) (95% CI)3	p
Age group		<0.001		<0.001		<0.001		<0.001
20 to 49	0.32 (0.29, 0.35)		0.30 (0.26, 0.32)		0.44 (0.39, 0.49)		0.42 (0.34, 0.47)
50 to 59	0.35 (0.32, 0.38)		0.35 (0.29, 0.38)		0.48 (0.44, 0.52)		0.46 (0.38, 0.51)
60 to 69	0.49 (0.46, 0.53)		0.48 (0.42, 0.52)		0.61 (0.57, 0.67)		0.60 (0.51, 0.62)
70 to79	0.72 (0.68, 0.77)		0.70 (0.67, 0.74)		0.77 (0.72, 0.85)		0.74 (0.68, 0.80)
80 to 85	1		1		1		1
Gender		<0.001		<0.001		<0.001		<0.001
Male	1		1		1		1
Female	1.12 (1.07, 1.18)		1.13 (1.08, 1.19)		1.21 (1.15, 1.27)		1.21 (1.15, 1.29)
Marital status		<0.001		<0.001		<0.001		<0.001
Married	1		1		1		1
Never married/single	1.29 (1.19, 1.40)		1.32 (1.21, 1.44)		1.26 (1.15, 1.38)		1.26 (1.17, 1.38)
Widowed	1.11 (1.05, 1.18)		1.12 (1.05, 1.19)		1.07 (1.00, 1.15)		1.07 (1.00, 1.16)
Divorced	1.24 (1.15, 1.33)		1.25 (1.17, 1.38)		1.24 (1.14, 1.35)		1.25 (1.16, 1.40)
Separated	0.96 (0.82, 1.13)		0.96 (0.79, 1.14)		0.92 (0.76, 1.11)		0.90 (0.74, 1.11)
Not stated	0.91 (0.73, 1.12)		0.91 (0.72, 1.14)		0.95 (0.74, 1.22)		0.94 (0.72, 1.23)
Occupation category		<0.001		<0.001		<0.001		<0.001
Professional	1		1		1		1
White collar	1.07 (1.00, 1.14)		1.08 (1.00, 1.16)		1.03 (0.96, 1.11)		1.03 (0.96, 1.14)
Blue Collar	1.34 (1.27, 1.42)		1.36 (1.27, 1.42)		1.35 (1.26, 1.44)		1.37 (1.30, 1.45)
Not in labor force	0.47 (0.44, 0.49)		0.47 (0.43, 0.46)		0.47 (0.44, 0.50)		0.45 (0.40, 0.48)
Not stated/Inadequately described	0.30 (0.28, 0.33)		0.28 (0.25, 0.30)		0.26 (0.24, 0.29)		0.24 (0.21, 0.26)
CI: Confidence interval; CrI: credible interval for posterior distributions from Markov Chain Monte Carlo multilevel models.
1. Fitted to original data set.
2. Fitted to the expanded person-period data set.
3. Estimates derived from Cox or logistic regression models adjusted for age group, sex, occupation and marital status
